# Supplementary material for: Light-driven dandelion-inspired microfliers
Source: Nat Commun. 2023 May 26;14:3036. doi: 10.1038/s41467-023-38792-z (PMC10219969; doi:10.1038/s41467-023-38792-z)
Supplement: Supplementary file 4 — Supplementary Movie [file 41467_2023_38792_MOESM4_ESM.zip]

Archive with 17 entries (16 files):
- ΦoåΘóæ/
- ΦoåΘóæ/Supplementary Movie 4.mp4
- __MACOSX/ΦoåΘóæ/._Supplementary Movie 4.mp4
- ΦoåΘóæ/Supplementary Movie 5.mp4
- __MACOSX/ΦoåΘóæ/._Supplementary Movie 5.mp4
- ΦoåΘóæ/Supplementary Movie 7.mp4
- __MACOSX/ΦoåΘóæ/._Supplementary Movie 7.mp4
- ΦoåΘóæ/Supplementary Movie 6.mp4
- __MACOSX/ΦoåΘóæ/._Supplementary Movie 6.mp4
- ΦoåΘóæ/.DS_Store
- __MACOSX/ΦoåΘóæ/._.DS_Store
- ΦoåΘóæ/Supplementary Movie 3.mp4
- __MACOSX/ΦoåΘóæ/._Supplementary Movie 3.mp4
- ΦoåΘóæ/Supplementary Movie 1.mp4
- __MACOSX/ΦoåΘóæ/._Supplementary Movie 1.mp4
- ΦoåΘóæ/Supplementary Movie 2 .mp4
- __MACOSX/ΦoåΘóæ/._Supplementary Movie 2 .mp4
